# Supplementary material for: Integrating animal tracking and trait data to facilitate global ecological discoveries
Source: J Exp Biol. 2025 Feb 20;228(Suppl 1):JEB247981. doi: 10.1242/jeb.247981 (PMC11883293; doi:10.1242/jeb.247981)
Supplement: Table S2. — Each study is referenced as a DOI for the dataset where available, or else as a published paper or report cited in the study where available, and otherwise by the Movebank study name. A study can be viewed by appending the study ID to the following URL: https://www.movebank.org/cms/webapp?gwt_fragment=page=studies,path=study. [file jexbio-228-247981-TableS2.xlsx]

## Sheet: Sheet1
Supplemental Table 2. Table of the 616 publicly available animal tracking studies from Movebank as of April 2024. Each study is referenced as a DOI for the dataset where available, or else as a published paper or report cited in the study where available, and otherwise by the Movebank study name. A study can be viewed by appending the study ID to the following URL: https://www.movebank.org/cms/we…
Study ID	License type	Reference	Reference type
80479	CC_0	https://doi.org/10.5441/001/1.hp37j8cb	Dataset DOI (Movebank)
82207	CC_0	Movebank study 'BCI Agouti GPS', accessed March 2024	Movebank study
82684	CC_BY	https://doi.org/10.1098/rspb.2010.2383	Paper DOI or PURL
123413	CC_0	https://doi.org/10.5441/001/1.pb653nk3	Dataset DOI (Movebank)
125221	CC_0	Movebank study 'Marc Bechard Hawks ', accessed March 2024	Movebank study
204253	CUSTOM	https://doi.org/10.1525/cond.2011.090243	Paper DOI or PURL
220229	CC_BY	Movebank study 'Tsavo Lion Study', accessed March 2024	Movebank study
230394	CC_BY	Movebank study 'NYSDEC Indiana Bats', accessed March 2024	Movebank study
236023	CC_0	https://doi.org/10.5441/001/1.56pf8220	Dataset DOI (Movebank)
433126	CC_0	https://doi.org/10.5441/001/1.td71sn54	Dataset DOI (Movebank)
433318	CUSTOM	Hirsch BT. 2007. Within-group spatial position in ring-tailed coatis (Nasua nasua): balancing predation, feeding success, and social competition [dissertation]. [Stonybrook (NY)]: State University of New York at Stonybrook. 328 p.	Article or report with no DOI
446487	CC_BY	https://doi.org/10.1007/s10336-010-0492-1	Paper DOI or PURL
446571	CC_BY	Movebank study 'MPIAB Griffon Vulture Argos', accessed March 2024	Movebank study
446575	CC_0	Movebank study 'MPIAB Lake Constance Ducks Argos', accessed March 2024	Movebank study
446579	CC_BY	https://doi.org/10.1016/j.anbehav.2016.02.026	Paper DOI or PURL
446603	CC_BY	http://www.jstor.org/stable/1522237	Paper DOI or PURL
446635	CC_BY	Movebank study 'MPIAB Trumpeter Hornbill Argos', accessed March 2024	Movebank study
446659	CC_BY	Movebank study 'MPIAB White Stork Greece Argos', accessed March 2024	Movebank study
446663	CC_BY	Movebank study 'MPIAB White Stork Oriental Argos', accessed March 2024	Movebank study
446667	CC_BY	Movebank study 'MPIAB White Stork South African Population Argos', accessed March 2024	Movebank study
481458	CC_BY	https://doi.org/10.5441/001/1.f3qt46r2	Dataset DOI (Movebank)
978749	CC_BY	Bauer H-G, Fiedler W, Heine G, Seier I. 2011. Bestandsdynamik, Verbreitung und Brutbiologie der Rostgans Tadorna ferruginea am Bodensee und Hochrhein: negative Auswirkungen auf einheimische Vogelarten? Ornithologische Jahreshefte Baden-Württemberg. 27:103-121.	Article or report with no DOI
1481243	CC_0	https://doi.org/10.5441/001/1.2k536j54	Dataset DOI (Movebank)
1495582	CC_BY	https://pubs.er.usgs.gov/publication/70134558	Paper DOI or PURL
1518377	CC_BY	https://pubs.er.usgs.gov/publication/70134558	Paper DOI or PURL
1760349	CC_0	https://doi.org/10.1111/j.1365-2664.2008.01589.x	Paper DOI or PURL
1764627	CC_0	https://doi.org/10.5441/001/1.j900f88t	Dataset DOI (Movebank)
1818825	CC_BY	Movebank study 'Forest Elephant Telemetry Programme', accessed March 2024	Movebank study
1823143	CUSTOM	Movebank study 'White-faced capuchin, GPS Crofoot Barro Colorado Island, Panama', accessed March 2024	Movebank study
1898591	CC_BY	Movebank study 'MPIAB White Stork Prinzesschen', accessed March 2024	Movebank study
1902221	CC_BY	Movebank study 'Collared Peccary on BCI', accessed March 2024	Movebank study
1918503	CUSTOM	https://doi.org/10.1111/j.1469-1795.2011.00454.x	Paper DOI or PURL
2147218	CC_0	https://doi.org/10.1016/j.biocon.2010.03.041	Paper DOI or PURL
2151381	CUSTOM	Reid N, Harrison AT. 2010. Post-release GPS tracking of hand-reared Irish hare Lepus timidus hibernicus leverets, Slemish, Co. Antrim, Northern Ireland. Conserv Evidence. 7:32-38.	Article or report with no DOI
2231619	CC_BY	Eichhorn G. 2008. Tracking migratory geese. In: Eichhorn G, editor. Travels in a changing world: flexibility and constraints in migration and breeding of the barnacle goose [thesis]. [Groningen (NL)]: University of Groningen. p. 25-31.	Article or report with no DOI
2760899	CUSTOM	Movebank study 'Frigatebirds breeding at Iguana Island, Panama', accessed March 2024	Movebank study
2911040	CC_0	https://doi.org/10.5441/001/1.3hp3s250	Dataset DOI (Movebank)
2919708	CC_0	https://doi.org/10.5441/001/1.mf903197	Dataset DOI (Movebank)
2923486	CC_0	https://doi.org/10.5441/001/1.41076dq1	Dataset DOI (Movebank)
2927282	CC_BY	Movebank study 'Lake Constance Ducks', accessed March 2024	Movebank study
2930072	CC_0	https://doi.org/10.5441/001/1.35fs26kq	Dataset DOI (Movebank)
2931895	CC_0	https://doi.org/10.5441/001/1.f32gn841	Dataset DOI (Movebank)
2935351	CUSTOM	Movebank study 'NPA HUJ MPIAB White Pelican E-Obs', accessed March 2024	Movebank study
2943485	CC_0	https://doi.org/10.5441/001/1.s65q50j0	Dataset DOI (Movebank)
2950149	CC_0	https://doi.org/10.5441/001/1.41076dq1	Dataset DOI (Movebank)
2988309	CC_BY	Movebank study 'Great Cormorant Lake Constance MPIAB', accessed March 2024	Movebank study
2988321	CC_BY	Movebank study 'MPIAB Great Egret', accessed March 2024	Movebank study
2988333	CC_0	https://doi.org/10.5441/001/1.q986rc29	Dataset DOI (Movebank)
3109235	CC_BY_NC	https://doi.org/10.1098/rsos.150633	Paper DOI or PURL
3615655	CC_0	https://doi.org/10.5441/001/1.s6t84pb5	Dataset DOI (Movebank)
3780829	CC_BY	Movebank study 'Eagle owl Reinhard Vohwinkel MPIAB', accessed March 2024	Movebank study
3850406	CUSTOM	https://doi.org/10.5441/001/1.2sr7mm39	Dataset DOI (Movebank)
4846927	CC_BY_NC	https://doi.org/10.3356/JRR-08-43.1	Paper DOI or PURL
5666500	CC_BY_NC	https://doi.org/10.17433/6.2016.50153395.253-261	Paper DOI or PURL
6250087	CC_BY_NC	Movebank study 'Short-eared Owl & Northern Harrier - NYSDEC', accessed March 2024	Movebank study
6459871	CC_BY_NC	Movebank study 'Peregrine Falcon - NYSDEC', accessed March 2024	Movebank study
6770990	CC_BY	Movebank study 'MPIAB PNIC hurricane frigate tracking', accessed March 2024	Movebank study
6981683	CC_BY_NC	https://doi.org/10.5441/001/1.ct8sk835	Dataset DOI (Movebank)
7002955	CC_BY	Movebank study 'HUJ MPIAB White Stork GSM E-Obs', accessed March 2024	Movebank study
7023252	CC_0	https://doi.org/10.5441/001/1.3q2131q5	Dataset DOI (Movebank)
7073245	CUSTOM	https://doi.org/10.1111/jav.02629	Paper DOI or PURL
7249090	CC_0	https://doi.org/10.5441/001/1.b3b511d2	Dataset DOI (Movebank)
7423317	CUSTOM	https://doi.org/10.3356/JRR-15-81.1	Paper DOI or PURL
7431347	CC_BY	https://doi.org/10.5441/001/1.k29d81dh	Dataset DOI (Movebank)
7895692	CC_BY	https://doi.org/10.5441/001/1.rj5sc2bk	Dataset DOI (Movebank)
8008999	CC_BY	Movebank study 'LifeTrack White Stork South Africa', accessed March 2024	Movebank study
8019591	CC_BY	Movebank study 'Missouri Bison Tracking Project', accessed March 2024	Movebank study
8191213	CC_BY	https://doi.org/10.1111/j.1744-7429.2012.00888.x	Paper DOI or PURL
8317873	CC_BY	Movebank study 'Common/King Eiders; Nuuk/Disko Bay/Upernavik, Greenland; Mosbech/Merkel; 2002 and 2003', accessed March 2024	Movebank study
8849813	CC_0	https://doi.org/10.1675/063.044.0309	Paper DOI or PURL
8863543	CC_BY	Movebank study 'HUJ MPIAB White Stork E-Obs', accessed March 2024	Movebank study
8868155	CUSTOM	Movebank study 'Osprey Bierregaard North and South America', accessed March 2024	Movebank study
8927992	CC_BY	Movebank study 'LifeTrack - Evros Delta', accessed March 2024	Movebank study
9480191	CUSTOM	https://doi.org/10.1111/j.1600-0706.2011.19441.x	Paper DOI or PURL
9493881	CC_BY	Movebank study 'LifeTrack White Stork Uzbekistan', accessed March 2024	Movebank study
9651291	CC_BY	https://doi.org/10.5441/001/1.385gk270	Dataset DOI (Movebank)
10006517	CC_0	Movebank study 'Thick-billed Murres; Gilchrist; Digges Island, Canada', accessed March 2024	Movebank study
10157679	CC_BY	https://doi.org/10.1126/sciadv.1500931	Paper DOI or PURL
10204361	CC_0	Movebank study 'Pandion haliaetus Osprey - SouthEast Michigan', accessed March 2024	Movebank study
10236270	CC_BY	https://doi.org/10.1111/2041-210X.13767	Paper DOI or PURL
10449318	CC_BY	Movebank study 'LifeTrack White Stork Loburg', accessed March 2024	Movebank study
10449535	CC_BY	https://doi.org/10.1111/2041-210X.13767	Paper DOI or PURL
10449698	CC_BY	Movebank study 'HUJ MPIAB White Stork GSM 2013', accessed March 2024	Movebank study
10511147	CUSTOM	https://doi.org/10.5441/001/1.nf80477p	Dataset DOI (Movebank)
10596067	CC_BY	https://doi.org/10.1111/2041-210X.13767	Paper DOI or PURL
10763606	CC_BY	https://doi.org/10.1126/sciadv.1500931	Paper DOI or PURL
10857031	CC_0	https://doi.org/10.5441/001/1.bg0v5531	Dataset DOI (Movebank)
11017705	CUSTOM	https://doi.org/10.5441/001/1.8dc0v84m	Dataset DOI (Movebank)
11223924	CC_BY	Movebank study 'Bean Goose Anser fabalis Finnmark.', accessed March 2024	Movebank study
11468393	CUSTOM	https://doi.org/10.5441/001/1.5jd56s8h	Dataset DOI (Movebank)
11815535	CC_0	https://doi.org/10.5441/001/1.1r1s4v8d	Dataset DOI (Movebank)
11948467	CC_0	Movebank study 'NCSU Mammalogy Campus Carnivores', accessed March 2024	Movebank study
12112706	CC_BY	https://doi.org/10.1111/jav.01707	Paper DOI or PURL
12170798	CC_0	https://doi.org/10.5441/001/1.8764q39q	Dataset DOI (Movebank)
13978569	CC_BY	Movebank study 'Striated Caracara Falkland Islands', accessed March 2024	Movebank study
14261492	CC_BY_NC	Movebank study 'Brown bear Slovenia 1993-1999', accessed March 2024	Movebank study
14288429	CC_BY_NC	Movebank study 'Khulan Mongolia GPS-ARGOS 2002-2008', accessed March 2024	Movebank study
14291019	CC_BY_NC	Movebank study 'Wolves Mongolia 2003-2005', accessed March 2024	Movebank study
14381504	CC_BY	Movebank study 'TBMUCOMU.GastonMontevecchi.NWAtlantic', accessed March 2024	Movebank study
14512695	CC_BY	https://doi.org/10.5441/001/1.250	Dataset DOI (Movebank)
14671003	CC_BY	Movebank study 'Hooded Vulture Africa', accessed March 2024	Movebank study
14703885	CC_BY	Movebank study 'Levant Sparrowhawk Armenia', accessed March 2024	Movebank study
15661938	CC_BY	https://doi.org/10.5441/001/1.44cb3946	Dataset DOI (Movebank)
16557786	CUSTOM	Movebank study 'Pet Cat Germany MPIAB', accessed March 2024	Movebank study
16748598	CC_0	https://doi.org/10.5441/001/1.62s17b4v	Dataset DOI (Movebank)
16880941	CC_0	https://doi.org/10.5441/001/1.46ft1k05	Dataset DOI (Movebank)
16924201	CUSTOM	Movebank study 'Eurasian Griffon Vultures 1 Hz HUJ (Israel)', accessed March 2024	Movebank study
17196801	CC_BY_NC	Movebank study 'False Killer Whales - Hawaiian Islands- PIFSC', accessed March 2024	Movebank study
17469219	CC_BY_NC	Movebank study 'Egrets & Herons', accessed March 2024	Movebank study
17471653	CUSTOM	https://doi.org/10.5441/001/1.33159h1h	Dataset DOI (Movebank)
18993393	CC_0	https://doi.org/10.1371/journal.pone.0109097	Paper DOI or PURL
19148474	CUSTOM	https://doi.org/10.5441/001/1.f01815nq	Dataset DOI (Movebank)
19411459	CC_0	https://doi.org/10.5441/001/1.3c4fv0m4	Dataset DOI (Movebank)
20202974	CC_BY	https://doi.org/10.5441/001/1.4n2501f5	Dataset DOI (Movebank)
20873986	CC_0	Movebank study 'LifeTrack Bald Eagle', accessed March 2024	Movebank study
21231406	CC_BY	https://doi.org/10.5441/001/1.ck04mn78	Dataset DOI (Movebank)
21897548	CUSTOM	https://doi.org/10.5441/001/1.fh860r2f	Dataset DOI (Movebank)
24442409	CC_BY	https://doi.org/10.5441/001/1.v1cs4nn0	Dataset DOI (Movebank)
25166516	CC_BY	https://doi.org/10.1111/2041-210X.13767	Paper DOI or PURL
25558387	CUSTOM	Movebank study 'Lesser Kestrel Rehab Ramat Hanadiv', accessed March 2024	Movebank study
28691134	CC_BY	Movebank study 'Broad-winged Hawk habitat use, range, and movement ecology', accessed March 2024	Movebank study
29799425	CC_0	https://doi.org/10.5441/001/1.ps244r11	Dataset DOI (Movebank)
31888520	CUSTOM	https://doi.org/10.5441/001/1.5k6b1364	Dataset DOI (Movebank)
31987083	CUSTOM	https://doi.org/10.5441/001/1.5d3f0664	Dataset DOI (Movebank)
33622846	CC_0	Movebank study 'Thick-billed Murres; Gilchrist; Cape Graham Moore, Canada', accessed March 2024	Movebank study
33643212	CC_0	https://doi.org/10.5441/001/1.8c56f72s	Dataset DOI (Movebank)
34551859	CUSTOM	https://doi.org/10.5441/001/1.c6q8353q	Dataset DOI (Movebank)
36121409	CUSTOM	https://doi.org/10.5441/001/1.82652t83	Dataset DOI (Movebank)
37350671	CC_0	https://doi.org/10.5441/001/1.14sm8k1d	Dataset DOI (Movebank)
40008075	CC_BY	Movebank study 'Black-legged Kittiwakes; Mallory/Gaston/Akearok, Prince Leopold Island, Nunavut, Canada', accessed March 2024	Movebank study
40012605	CC_BY	Movebank study 'Thick-billed Murres; Gaston/Akearok, Prince Leopold Island, Nunavut, Canada', accessed March 2024	Movebank study
40906102	CC_0	http://hdl.handle.net/2286/R.A.93648	Paper DOI or PURL
42451582	CC_BY_NC	Movebank study 'Long-billed Curlew Migration from the Intermountain West', accessed March 2024	Movebank study
43747715	CC_BY	Movebank study 'Common/King Eiders; East Bay Island, Nunavut; Gilchrist/Mosbech/Sonne 2001 and 2003', accessed March 2024	Movebank study
45989874	CUSTOM	Movebank study 'Bald eagle / Haliaeetus leucocephalus / Bullis', accessed March 2024	Movebank study
47430992	CUSTOM	https://doi.org/10.5441/001/1.f7j8vt43	Dataset DOI (Movebank)
47449884	CC_0	https://doi.org/10.5441/001/1.8q8m8q2f	Dataset DOI (Movebank)
49520609	CC_0	https://doi.org/10.5441/001/1.38f467s7	Dataset DOI (Movebank)
49535504	CUSTOM	https://doi.org/10.5441/001/1.s9s86319	Dataset DOI (Movebank)
49904341	CC_0	https://doi.org/10.1098/rspb.2008.1202	Paper DOI or PURL
53460105	CC_BY	https://doi.org/10.5441/001/1.kn0816jn	Dataset DOI (Movebank)
54108884	CUSTOM	https://doi.org/10.5441/001/1.32rf091b	Dataset DOI (Movebank)
56232621	CUSTOM	Movebank study 'Elephants Java FZG MPIAB DAMN', accessed March 2024	Movebank study
58672150	CC_BY	https://doi.org/10.5441/001/1.nn55rh75	Dataset DOI (Movebank)
62400821	CUSTOM	https://doi.org/10.5441/001/1.s528h83q	Dataset DOI (Movebank)
63770020	CUSTOM	Movebank study 'pteropus alecto Sunshine Coast', accessed March 2024	Movebank study
64283289	CC_0	https://doi.org/10.5441/001/1.289p5s77	Dataset DOI (Movebank)
66480086	CC_0	https://doi.org/10.5441/001/1.m3b75054	Dataset DOI (Movebank)
67281010	CC_BY	Movebank study 'NC Wood Stork Tracking', accessed March 2024	Movebank study
68964337	CC_BY_NC	https://doi.org/10.5441/001/1.4rr97k10	Dataset DOI (Movebank)
69142590	CUSTOM	https://doi.org/10.5441/001/1.bc72jg61	Dataset DOI (Movebank)
69724677	CC_0	Movebank study 'FTZ Geese Wadden Sea', accessed March 2024	Movebank study
71961236	CUSTOM	https://doi.org/10.5441/001/1.tc76g560	Dataset DOI (Movebank)
72289508	CC_BY_NC	https://doi.org/10.1371/journal.pone.0092277	Paper DOI or PURL
74496970	CC_BY	https://doi.org/10.5441/001/1.78152p3q	Dataset DOI (Movebank)
76367850	CC_BY	https://doi.org/10.5441/001/1.4192t2j4	Dataset DOI (Movebank)
77253173	CC_BY_NC	https://doi.org/10.1676/1559-4491-132.1.1	Paper DOI or PURL
78970444	CUSTOM	Movebank study 'Painted Bunting ABM 2015', accessed March 2024	Movebank study
79094631	CUSTOM	Movebank study 'Sperm whale CRC NW Atlantic', accessed March 2024	Movebank study
79206236	CC_BY	https://doi.org/10.5441/001/1.4v8q16qf	Dataset DOI (Movebank)
83912796	CC_0	https://doi.org/10.5441/001/1.1n4d187p	Dataset DOI (Movebank)
92261778	CC_BY	Movebank study 'LifeTrack Whooper Swan Latvia', accessed March 2024	Movebank study
99265106	CC_0	https://doi.org/10.5441/001/1.vk36vq82	Dataset DOI (Movebank)
101348064	CUSTOM	Movebank study 'Jaguar Conservation in the Caatinga Biome', accessed March 2024	Movebank study
108322181	CUSTOM	https://doi.org/10.5441/001/1.td50n8q0	Dataset DOI (Movebank)
108619038	CUSTOM	Movebank study 'Osprey Bierregaard North and South America (2007-2013)', accessed March 2024	Movebank study
110074874	CUSTOM	Movebank study 'Birds of prey Lithuania GPS 2014', accessed March 2024	Movebank study
113636867	CUSTOM	Movebank study 'Kittiwakes2015', accessed March 2024	Movebank study
121041109	CC_BY	https://doi.org/10.5441/001/1.q206rm6b	Dataset DOI (Movebank)
122281720	CC_BY	https://doi.org/10.5441/001/1.k5v5539n	Dataset DOI (Movebank)
126103076	CC_BY_NC	https://doi.org/10.5441/001/1.bs0s09c8	Dataset DOI (Movebank)
126313959	CC_BY	https://doi.org/10.5441/001/1.jb182ng4	Dataset DOI (Movebank)
128184877	CUSTOM	Movebank study 'White Stork Bulgaria', accessed March 2024	Movebank study
129159787	CUSTOM	https://doi.org/10.1371/journal.pone.0156688	Paper DOI or PURL
133992043	CC_BY	https://doi.org/10.5441/001/1.31c2v92f	Dataset DOI (Movebank)
136461320	CC_BY	Movebank study 'The Leap of the Cat', accessed March 2024	Movebank study
136953438	CC_0	https://doi.org/10.1088/1748-9326/ab71a0	Paper DOI or PURL
140391801	CUSTOM	https://doi.org/10.5441/001/1.1rc3hj8d	Dataset DOI (Movebank)
145038719	CC_BY	https://doi.org/10.5441/001/1.282	Dataset DOI (Movebank)
146932094	CUSTOM	Movebank study 'Common Crane Lithuania GPS, 2015-2016', accessed March 2024	Movebank study
150597370	CC_BY_NC	Movebank study 'Northern Bald Ibis - Konrad Lorenz Research Station 2015', accessed March 2024	Movebank study
150764908	CUSTOM	Movebank study 'Hybrid Spotted Eagles Lithuania GPS 2015-2021', accessed March 2024	Movebank study
152496827	CUSTOM	Movebank study 'Caspian Terns, Columbia Plateau, WA, 2016', accessed March 2024	Movebank study
154820583	CC_BY	Movebank study 'LifeTrack Griffon Vulture Croatia', accessed March 2024	Movebank study
157278223	CC_0	https://doi.org/10.5441/001/1.3gc013f3	Dataset DOI (Movebank)
163020445	CC_0	https://doi.org/10.5441/001/1.7tp81b7b	Dataset DOI (Movebank)
164144882	CUSTOM	https://doi.org/10.5441/001/1.6p427t2f	Dataset DOI (Movebank)
171287018	CC_0	https://doi.org/10.5441/001/1.95r77m9k	Dataset DOI (Movebank)
172255794	CC_0	Movebank study 'Lifetrack Oilbirds Costa Rica', accessed March 2024	Movebank study
173641633	CC_BY	https://doi.org/10.5441/001/1.71r7pp6q	Dataset DOI (Movebank)
175720577	CC_BY	https://doi.org/10.5441/001/1.s367rd3k	Dataset DOI (Movebank)
175963833	CUSTOM	https://doi.org/10.5441/001/1.721tr877	Dataset DOI (Movebank)
176207818	CC_BY	Movebank study 'Stray Dogs Prishtina', accessed March 2024	Movebank study
176770813	CC_BY	https://doi.org/10.5441/001/1.3pt25757	Dataset DOI (Movebank)
177002088	CC_0	https://doi.org/10.5441/001/1.t2212r18	Dataset DOI (Movebank)
177841261	CC_0	https://doi.org/10.5441/001/1.kq7t609j	Dataset DOI (Movebank)
178797918	CC_BY	https://doi.org/10.5441/001/1.406327g0	Dataset DOI (Movebank)
178979729	CC_BY_NC	https://doi.org/10.5441/001/1.7vr1k987	Dataset DOI (Movebank)
178994931	CC_BY	https://doi.org/10.1111/j.1600-0587.2012.07733.x	Paper DOI or PURL
180290122	CC_BY	https://doi.org/10.5441/001/1.q4gn4q56	Dataset DOI (Movebank)
182459847	CC_BY	https://doi.org/10.5441/001/1.f89984gn	Dataset DOI (Movebank)
182746263	CC_0	https://doi.org/10.5441/001/1.143v2p2k	Dataset DOI (Movebank)
183209639	CC_BY_NC	https://doi.org/10.5441/001/1.nk286sc0	Dataset DOI (Movebank)
183770262	CC_0	https://doi.org/10.5441/001/1.44183438	Dataset DOI (Movebank)
184555533	CC_BY_NC	https://doi.org/10.7717/peerj.3534	Paper DOI or PURL
185780950	CC_BY_NC	Movebank study 'Northern Bald Ibis - Konrad Lorenz Research Station 2016', accessed March 2024	Movebank study
186171846	CUSTOM	https://doi.org/10.5441/001/1.5q5gn84d	Dataset DOI (Movebank)
186178781	CC_BY	Movebank study 'Raptors NABU Moessingen public', accessed March 2024	Movebank study
193545363	CC_0	https://doi.org/10.5441/001/1.7d8301h2	Dataset DOI (Movebank)
193984609	CUSTOM	Movebank study 'Waitati HSIMC WK1 and WK2', accessed March 2024	Movebank study
194626601	CUSTOM	Movebank study 'Purakaunui HSIMC WK1 and WK2', accessed March 2024	Movebank study
194854525	CUSTOM	Movebank study 'Karitane HSIMC WK1 and WK2', accessed March 2024	Movebank study
195130114	CUSTOM	Movebank study 'Port Chalmers HSIMC WK1 and WK2', accessed March 2024	Movebank study
195375760	CUSTOM	Movebank study 'Common Crane Lithuania GPS, 2016', accessed March 2024	Movebank study
196932952	CC_0	https://doi.org/10.5441/001/1.15pq1m81	Dataset DOI (Movebank)
205765709	CUSTOM	https://doi.org/10.1002/ece3.3170	Paper DOI or PURL
208092450	CC_BY	https://doi.org/10.5441/001/1.73h2s043	Dataset DOI (Movebank)
208413731	CC_BY	https://doi.org/10.5441/001/1.h0t27719	Dataset DOI (Movebank)
208672795	CC_0	https://doi.org/10.5441/001/1.c745vb70	Dataset DOI (Movebank)
209824313	CC_BY	https://doi.org/10.1111/j.1365-2664.2008.01466.x	Paper DOI or PURL
212096177	CC_BY	https://doi.org/10.5441/001/1.c42j3js7	Dataset DOI (Movebank)
213511247	CC_BY_NC	https://doi.org/10.1111/ibi.12217	Paper DOI or PURL
215137383	CC_BY_NC	https://doi.org/10.18194/ws.00048	Paper DOI or PURL
216040785	CC_BY	https://doi.org/10.5441/001/1.p5bn656k	Dataset DOI (Movebank)
217784323	CC_BY	https://doi.org/10.5441/001/1.37r2b884	Dataset DOI (Movebank)
220078181	CC_BY_NC	https://doi.org/10.5441/001/1.694p666h	Dataset DOI (Movebank)
225376313	CC_0	https://doi.org/10.5441/001/1.32m2335q	Dataset DOI (Movebank)
227843945	CC_BY	https://doi.org/10.5441/001/1.rj857167	Dataset DOI (Movebank)
229457444	CC_BY	https://doi.org/10.3354/esr00239	Paper DOI or PURL
236953686	CC_0	Movebank study 'LifeTrack Ducks Lake Constance', accessed March 2024	Movebank study
242477586	CC_BY	https://doi.org/10.5441/001/1.rt00m81v	Dataset DOI (Movebank)
243688044	CUSTOM	https://doi.org/10.5441/001/1.b0g6rq1t	Dataset DOI (Movebank)
245174184	CUSTOM	Movebank study 'Mongolian Gazelle Mongolia WSCC', accessed March 2024	Movebank study
247850178	CUSTOM	Movebank study 'ACR Heron and Egret telemetry project', accessed March 2024	Movebank study
248994009	CC_0	Movebank study 'Thick-billed murre Elliott Coats 2010', accessed March 2024	Movebank study
249266943	CC_0	Movebank study 'Thick-billed murre Elliott Coats 2011', accessed March 2024	Movebank study
249737372	CC_0	Movebank study 'Thick-billed murre Gilchrist and Elliott Digges 2016', accessed March 2024	Movebank study
252807846	CC_0	https://doi.org/10.1007/s10336-017-1490-3	Paper DOI or PURL
259966228	CUSTOM	https://doi.org/10.5441/001/1.hm5nk220	Dataset DOI (Movebank)
268904527	CC_0	https://doi.org/10.5441/001/1.6ss053tn	Dataset DOI (Movebank)
270079388	CC_0	Movebank study 'Thick-billed murre Gilchrist Cape Graham Moore 2016', accessed March 2024	Movebank study
274355544	CC_BY	Movebank study 'Bill Cochran Peregrine falcon migration 1973-75', accessed March 2024	Movebank study
277815715	CC_BY_NC	Movebank study 'Ichthyaetus audouinii Corsica', accessed March 2024	Movebank study
287187244	CC_0	Movebank study 'Thick-billed murre Gilchrist and Elliott Coats 2016', accessed March 2024	Movebank study
288396691	CUSTOM	https://doi.org/10.5441/001/1.67f77j31	Dataset DOI (Movebank)
290656283	CUSTOM	Movebank study 'Golden Snub-Nosed Monkeys (Rhinopithecus roxellana) in Baihe Nature Reserve, Sichuan, China', accessed March 2024	Movebank study
294524920	CC_0	https://doi.org/10.5441/001/1.q23p1t84	Dataset DOI (Movebank)
295134472	CC_BY_NC	Movebank study 'Plains zebra Chamaill√©-Jammes Hwange NP', accessed March 2024	Movebank study
296027617	CUSTOM	https://doi.org/10.5441/001/1.7856r086	Dataset DOI (Movebank)
300222057	CC_0	https://doi.org/10.5441/001/1.pf315732	Dataset DOI (Movebank)
302664172	CC_BY_NC	Bohm H, Neilson E, de la Mare C, Boutin S. 2014. Wildlife habitat effectiveness and connectivity: moose ecology project summary report 2010-2012: Final report.	Article or report with no DOI
304527187	CC_BY	Movebank study 'Sabine's Gulls in the Juan de Fuca Eddy', accessed March 2024	Movebank study
304875150	CUSTOM	https://doi.org/10.5441/001/1.n1r7ds5r	Dataset DOI (Movebank)
305974507	CUSTOM	https://doi.org/10.5441/001/1.30r98tb3	Dataset DOI (Movebank)
307786785	CC_BY_NC	Movebank study 'African elephant (Migration) Chamaill√©-Jammes Hwange NP', accessed March 2024	Movebank study
312057662	CC_0	https://doi.org/10.5441/001/1.52nn82r9	Dataset DOI (Movebank)
312267867	CC_0	Movebank study 'Solovki Larus Track', accessed March 2024	Movebank study
317481491	CUSTOM	https://doi.org/10.5441/001/1.c741t5b6	Dataset DOI (Movebank)
318843635	CUSTOM	https://doi.org/10.5441/001/1.8b3k178b	Dataset DOI (Movebank)
326568799	CC_BY	Movebank study 'Griffon Vulture Albstadt Salzburg (Gypsi)', accessed March 2024	Movebank study
329155299	NA	Movebank study 'ChicagoGooseProject (Ornitela)', accessed March 2024	Movebank study
332044860	CC_BY	https://doi.org/10.5441/001/1.bj96m274	Dataset DOI (Movebank)
334874110	CUSTOM	Movebank study 'Unlocking Curious Minds 2017: Cat tracking', accessed March 2024	Movebank study
348283339	CC_BY_NC	https://doi.org/10.5441/001/1.c6b47s0r	Dataset DOI (Movebank)
348687678	CUSTOM	https://doi.org/10.1073/pnas.0707711105	Paper DOI or PURL
358865092	CC_0	Movebank study 'Thick-billed murre Gilchrist and Elliott Digges 2015', accessed March 2024	Movebank study
360546360	CUSTOM	https://doi.org/10.5441/001/1.4h490c02	Dataset DOI (Movebank)
363865056	CUSTOM	https://doi.org/10.5441/001/1.66n12c36	Dataset DOI (Movebank)
369184377	CC_BY_NC	https://doi.org/10.5441/001/1.04qr5q47	Dataset DOI (Movebank)
374990463	CUSTOM	https://doi.org/10.5441/001/1.b800b7c3	Dataset DOI (Movebank)
376145741	CC_0	Movebank study 'Thick-billed murre Elliott Coats 2013', accessed March 2024	Movebank study
377236888	CC_0	Movebank study 'Snail Kite Brazil', accessed March 2024	Movebank study
384172482	CC_BY	https://doi.org/10.5441/001/1.sv6335t3	Dataset DOI (Movebank)
384868221	CC_BY_NC	Movebank study 'White-tailed Eagle Poland.', accessed March 2024	Movebank study
384882516	CC_BY_NC	Movebank study 'Spotted eagles NE Poland', accessed March 2024	Movebank study
394802766	CC_BY	https://doi.org/10.1111/gcb.15497	Paper DOI or PURL
395654442	CC_0	Movebank study 'Plumbeous Pigeon Brazil', accessed March 2024	Movebank study
399246220	CC_BY_NC	https://doi.org/10.5441/001/1.61896g63	Dataset DOI (Movebank)
399353330	CC_BY_NC	https://doi.org/10.1111/ecog.05111	Paper DOI or PURL
404275330	CUSTOM	Movebank study 'Siberian crane Grus Mongolia', accessed March 2024	Movebank study
404939825	CC_0	https://doi.org/10.5441/001/1.k8n02jn8	Dataset DOI (Movebank)
406811869	CC_BY_NC	https://doi.org/10.5441/001/1.pk5ps1r3	Dataset DOI (Movebank)
412206724	CC_BY_NC	https://doi.org/10.5441/001/1.j682ds56	Dataset DOI (Movebank)
416289710	CC_BY	https://doi.org/10.1098/rstb.2017.0385	Paper DOI or PURL
430263960	CUSTOM	Movebank study 'Bald Eagle (Haliaeetus leucocephalus) in the Pacific Northwest', accessed March 2024	Movebank study
434277141	CUSTOM	Movebank study 'GPS tracking of Snares penguins during egg incubation 2003', accessed March 2024	Movebank study
438644854	CC_0	https://www.fws.gov/uploadedFiles/Migration and Wintering Areas of American Bitterns.pdf	Paper DOI or PURL
439735878	CC_BY	https://doi.org/10.1371/journal.pone.0223139	Paper DOI or PURL
444539014	CUSTOM	https://doi.org/10.5441/001/1.72hh609t	Dataset DOI (Movebank)
446053425	CC_0	https://doi.org/10.5066/P9KBR79C	Dataset DOI
450192766	CC_BY_NC	https://doi.org/10.5441/001/1.qr133162	Dataset DOI (Movebank)
452187673	CC_BY	https://doi.org/10.5441/001/1.65h5s5p2	Dataset DOI (Movebank)
462476569	CC_0	https://doi.org/10.5441/001/1.7n747m19	Dataset DOI (Movebank)
463520202	CUSTOM	https://doi.org/10.5441/001/1.1j802v05	Dataset DOI (Movebank)
466196195	CUSTOM	https://doi.org/10.5441/001/1.pk8g6s2h	Dataset DOI (Movebank)
467005392	CUSTOM	https://doi.org/10.5441/001/1.46t5141d	Dataset DOI (Movebank)
467031755	CC_0	https://doi.org/10.1038/s41598-020-76071-9	Paper DOI or PURL
467034665	CC_0	https://doi.org/10.1038/s41598-020-76071-9	Paper DOI or PURL
467037497	CC_0	https://doi.org/10.1002/1438-390X.12008	Paper DOI or PURL
467038889	CC_0	https://doi.org/10.1139/as-2019-0042	Paper DOI or PURL
467107447	CC_BY	https://doi.org/10.5441/001/1.kk38017f	Dataset DOI (Movebank)
468460067	CC_BY	https://doi.org/10.5441/001/1.295	Dataset DOI (Movebank)
475878514	CC_BY_NC	https://doi.org/10.1016/j.biocon.2020.108930	Paper DOI or PURL
492444603	CC_0	https://doi.org/10.1371/journal.pone.0205742	Paper DOI or PURL
494680989	CUSTOM	https://doi.org/10.5441/001/1.3pk82706	Dataset DOI (Movebank)
500843885	CUSTOM	Movebank study 'Royal Norfolk Show', accessed March 2024	Movebank study
501787846	CC_BY_NC	https://doi.org/10.1016/j.biocon.2020.108930	Paper DOI or PURL
501903109	CUSTOM	Movebank study 'Red Kite MPI-AB Baden-Wuerttemberg', accessed March 2024	Movebank study
505156776	CC_BY_NC	Movebank study 'Graugans Zugverhalten Neusiedler See', accessed March 2024	Movebank study
506722909	CC_0	https://doi.org/10.5066/F7TH8KVH	Dataset DOI
506737915	CC_0	https://doi.org/10.5066/P9UKHJ22	Dataset DOI
510147801	CUSTOM	https://doi.org/10.5441/001/1.dn1b937k	Dataset DOI (Movebank)
532621861	CC_BY	https://doi.org/10.1126/science.abb7080	Paper DOI or PURL
533427629	CC_0	https://doi.org/10.5441/001/1.7mf48770	Dataset DOI (Movebank)
533575900	CC_BY_NC	https://doi.org/10.5441/001/1.vv0ft02m	Dataset DOI (Movebank)
547404600	CC_0	https://doi.org/10.5066/P9NORY48	Dataset DOI
560041066	CC_BY	https://doi.org/10.5441/001/1.v8d24552	Dataset DOI (Movebank)
565467203	CC_BY	Movebank study 'Arctic shorebird migration tracking study - Dunlin', accessed March 2024	Movebank study
577905925	CC_BY	https://doi.org/10.1111/1365-2656.13339	Paper DOI or PURL
581719332	CC_BY_NC	Movebank study 'Brown Pelican Raccoon Island LA 2014-2017', accessed March 2024	Movebank study
604806671	CC_0	https://doi.org/10.5281/zenodo.6567022	Dataset DOI
605129389	CUSTOM	https://doi.org/10.5441/001/1.3nj3qj45	Dataset DOI (Movebank)
606508137	CC_BY	Movebank study 'Arctic shorebird migration tracking study - Semipalmated Sandpiper', accessed March 2024	Movebank study
613824346	CC_BY_NC	https://doi.org/10.1098/rspb.2020.3164	Paper DOI or PURL
613825248	CC_BY	Movebank study 'MCP Rusty Blackbird Alberta, Alaska & New Hampshire', accessed March 2024	Movebank study
618423679	CUSTOM	https://doi.org/10.5441/001/1.5jp8mq2v	Dataset DOI (Movebank)
621703893	CC_BY_NC	https://doi.org/10.5441/001/1.212g53s7	Dataset DOI (Movebank)
630478736	CC_BY	https://doi.org/10.5441/001/1.649s6f21	Dataset DOI (Movebank)
643943383	CUSTOM	Movebank study 'Griffon vulture [fdlmes.gr]', accessed March 2024	Movebank study
650188969	CC_BY	https://doi.org/10.5441/001/1.5ph88fk2	Dataset DOI (Movebank)
654043458	CUSTOM	https://doi.org/10.5441/001/1.m7j2263r	Dataset DOI (Movebank)
657674643	CC_BY	https://doi.org/10.5441/001/1.ct72m82n	Dataset DOI (Movebank)
657965212	CC_BY	https://doi.org/10.5441/001/1.46b0mq21	Dataset DOI (Movebank)
658518884	CUSTOM	Movebank study 'Eastern Wild Turkey_Margadant', accessed March 2024	Movebank study
672882373	CC_BY_NC	Movebank study 'Milvus_milvus_atlantismarcuard', accessed March 2024	Movebank study
673728219	CC_BY	http://purl.access.gpo.gov/GPO/LPS64886	Paper DOI or PURL
681056756	CC_0	https://doi.org/10.5441/001/1.j25661td	Dataset DOI (Movebank)
714362126	CC_BY	https://doi.org/10.1186/s12898-020-00299-2	Paper DOI or PURL
727170503	CC_BY_NC	Movebank study 'MCP Arctic Tern North America', accessed March 2024	Movebank study
732458683	CC_0	https://doi.org/10.5441/001/1.d95m633h	Dataset DOI (Movebank)
736029750	CC_BY_NC	https://doi.org/10.5441/001/1.403h24q5	Dataset DOI (Movebank)
746910348	CC_BY	https://doi.org/10.5441/001/1.0786vv78	Dataset DOI (Movebank)
788381694	CC_BY_NC	https://doi.org/10.1111/1365-2656.13036	Paper DOI or PURL
797650867	CUSTOM	https://doi.org/10.5441/001/1.kk3bg2f4	Dataset DOI (Movebank)
849807214	CC_0	https://doi.org/10.5441/001/1.f01v7r80	Dataset DOI (Movebank)
854852176	CC_0	https://doi.org/10.5066/P978PX2X	Dataset DOI
861839307	CC_0	https://doi.org/10.5066/P9LUFGEF	Dataset DOI
887332716	CC_0	https://doi.org/10.5441/001/1.d5d912c4	Dataset DOI (Movebank)
890556697	CC_0	https://doi.org/10.5441/001/1.j71640kh	Dataset DOI (Movebank)
893458555	CUSTOM	Movebank study 'LifeTrack Vultures South Africa', accessed March 2024	Movebank study
897981076	CC_0	https://doi.org/10.5441/001/1.5g4h5t6c	Dataset DOI (Movebank)
909521569	CC_BY_NC	https://doi.org/10.1098/rsbl.2019.0797	Paper DOI or PURL
913538699	CC_BY	https://doi.org/10.5441/001/1.j0d889f0	Dataset DOI (Movebank)
914913822	CC_0	https://doi.org/10.5441/001/1.hs79pk45	Dataset DOI (Movebank)
915037836	CC_0	https://doi.org/10.5441/001/1.3833b9n1	Dataset DOI (Movebank)
915166703	CC_0	https://doi.org/10.5441/001/1.n0m7gd47	Dataset DOI (Movebank)
917901503	CC_0	https://doi.org/10.5441/001/1.v81b20p9	Dataset DOI (Movebank)
917906795	CC_0	https://doi.org/10.5441/001/1.qv4p2cg7	Dataset DOI (Movebank)
920007556	CC_0	https://doi.org/10.1038/s41598-020-76071-9	Paper DOI or PURL
920008781	CC_0	https://doi.org/10.1111/ddi.12860	Paper DOI or PURL
922263102	CC_0	https://doi.org/10.5281/zenodo.3552507	Dataset DOI
924418031	CC_0	Movebank study 'Common Snipe GPS-GSM logger Poland-Russia', accessed March 2024	Movebank study
927024278	CC_0	https://doi.org/10.5066/P90A6HW3	Dataset DOI
927364554	CC_BY	https://doi.org/10.5441/001/1.271	Dataset DOI (Movebank)
930926243	CC_0	https://doi.org/10.1525/auk.2013.13010	Paper DOI or PURL
932384583	CC_0	https://doi.org/10.5066/P9MMVP9I	Dataset DOI
933711994	CC_BY	https://doi.org/10.5441/001/1.j484vk24	Dataset DOI (Movebank)
938783961	CC_0	https://doi.org/10.5281/zenodo.3550093	Dataset DOI
942509734	CC_BY	https://irma.nps.gov/Datastore/DownloadFile/583612	Paper DOI or PURL
942774711	CC_0	https://doi.org/10.5441/001/1.3gg33bd4	Dataset DOI (Movebank)
943122207	CC_BY	https://doi.org/10.1016/j.cub.2017.11.009	Paper DOI or PURL
943824007	CC_BY	https://doi.org/10.5441/001/1.47h576f2	Dataset DOI (Movebank)
944655375	CC_BY	Movebank study 'Rough-legged Buzzard in variable environment', accessed March 2024	Movebank study
958302149	CC_0	https://doi.org/10.5441/001/1.6v110sv8	Dataset DOI (Movebank)
958426706	CC_BY_NC	https://doi.org/10.5441/001/1.c45f2p05	Dataset DOI (Movebank)
959756713	CC_0	https://doi.org/10.1002/ecy.2651	Paper DOI or PURL
961039869	CUSTOM	https://doi.org/10.5441/001/1.k20j58qt	Dataset DOI (Movebank)
965936538	CC_0	https://doi.org/10.5441/001/1.4c7h5d1g	Dataset DOI (Movebank)
985143423	CC_0	https://doi.org/10.5281/zenodo.3540799	Dataset DOI
986040562	CC_0	https://doi.org/10.5281/zenodo.3541811	Dataset DOI
1007425032	CC_0	https://doi.org/10.5441/001/1.6v5c77t3	Dataset DOI (Movebank)
1007794443	CC_BY_NC	https://doi.org/10.5441/001/1.ht5jf68h	Dataset DOI (Movebank)
1009590724	CC_0	https://doi.org/10.1515/ami-2018-0004	Paper DOI or PURL
1023074898	CC_0	https://doi.org/10.5066/P93EF3TH	Dataset DOI
1026666852	CC_BY_NC	https://doi.org/10.5441/001/1.md069588	Dataset DOI (Movebank)
1027467132	CC_BY	https://doi.org/10.1186/s40317-020-00207-x	Paper DOI or PURL
1030734949	CC_0	https://doi.org/10.5441/001/1.8ms7mm80	Dataset DOI (Movebank)
1031414292	CUSTOM	https://doi.org/10.5441/001/1.8ms50757	Dataset DOI (Movebank)
1035523816	CUSTOM	Movebank study 'Honey Buzzard Pernis apivorus NE Poland ', accessed March 2024	Movebank study
1042359945	CC_BY	https://doi.org/10.5441/001/1.6m6h9s33	Dataset DOI (Movebank)
1049685237	CC_0	https://doi.org/10.5441/001/1.ms87s2m6	Dataset DOI (Movebank)
1049826825	CC_0	https://doi.org/10.5441/001/1.r9g07dr8	Dataset DOI (Movebank)
1071101052	CC_0	https://doi.org/10.5441/001/1.t5n4s456	Dataset DOI (Movebank)
1071134107	CC_0	https://doi.org/10.5441/001/1.282vr7kd	Dataset DOI (Movebank)
1073231887	CC_BY	https://doi.org/10.3356/jrr-14-54.1	Paper DOI or PURL
1077432441	CC_0	https://doi.org/10.5441/001/1.5bd6pq55	Dataset DOI (Movebank)
1080341217	CC_0	https://doi.org/10.5441/001/1.3th8b5q3	Dataset DOI (Movebank)
1080341737	CC_0	https://doi.org/10.5441/001/1.3264ss3v	Dataset DOI (Movebank)
1081716933	CC_BY	Movebank study 'Tracking Data for Lesser Scaup (Aythya affinis)', accessed March 2024	Movebank study
1087068449	CC_0	https://doi.org/10.5441/001/1.cp97k9j1	Dataset DOI (Movebank)
1088836380	CC_BY	Movebank study 'Carnivore movements near Black Rock Forest New York', accessed March 2024	Movebank study
1091848505	CC_0	https://doi.org/10.5066/P9FZ4OJW	Dataset DOI
1093338949	CC_BY	https://doi.org/10.5441/001/1.tj291471	Dataset DOI (Movebank)
1099562810	CC_0	https://doi.org/10.5281/zenodo.3734898	Dataset DOI
1109134970	CC_0	Movebank study 'json-api-test', accessed March 2024	Movebank study
1115272968	CC_0	https://doi.org/10.5441/001/1.702j854s	Dataset DOI (Movebank)
1120749252	CC_BY	https://doi.org/10.5441/001/1.295	Dataset DOI (Movebank)
1123149708	CC_BY_NC	Movebank study 'Ivory gull N Greenland 2018/19', accessed March 2024	Movebank study
1127417283	CC_0	https://doi.org/10.1111/jav.02464	Paper DOI or PURL
1169168747	CC_0	https://doi.org/10.5441/001/1.1q2c075p	Dataset DOI (Movebank)
1169957016	CC_0	https://doi.org/10.5066/P9B091HG	Dataset DOI
1207331095	CC_0	https://doi.org/10.5066/P9SOW6V2	Dataset DOI
1208105916	CC_0	Movebank study 'Caspian Gulls - Poland', accessed March 2024	Movebank study
1208480466	CC_0	https://doi.org/10.5066/P983BSVQ	Dataset DOI
1209072652	CC_0	https://doi.org/10.5066/P992BR5E	Dataset DOI
1211010154	CC_0	https://doi.org/10.5066/P9Y5PQY3	Dataset DOI
1212921445	CC_0	https://doi.org/10.5066/P902U2RO	Dataset DOI
1214247548	CC_0	https://doi.org/10.5066/P9L9EIUI	Dataset DOI
1219442736	CC_0	https://doi.org/10.5441/001/1.675pd8k5	Dataset DOI (Movebank)
1228020669	CC_BY_NC	https://doi.org/10.1525/auk.2008.125.1.214	Paper DOI or PURL
1229945587	CC_0	Movebank study 'Common Crane 2020 (Lithuanian University of Educational Studies; LEU)', accessed March 2024	Movebank study
1241071371	CC_0	https://doi.org/10.1002/ece3.7165	Paper DOI or PURL
1245488040	CC_0	Movebank study 'Foraging flights of Japanese greater horseshoe bat (data from Fujioka et al. 2020)', accessed March 2024	Movebank study
1251847150	CC_BY	https://doi.org/10.1371/journal.pone.0240056	Paper DOI or PURL
1252230318	CC_0	Movebank study 'White stork Ciconidae Western Poland', accessed March 2024	Movebank study
1256063497	CC_BY_NC	Movebank study 'Arctic fox (Vulpes lagopus) - Argos - Greenland (Hochstetter)', accessed March 2024	Movebank study
1256071627	CC_BY_NC	Movebank study 'Arctic fox (Vulpes lagopus) - Argos - Greenland (Zackenberg)', accessed March 2024	Movebank study
1256073450	CC_BY_NC	Movebank study 'Arctic fox (Vulpes lagopus) - Argos - Greenland (Karupelv)', accessed March 2024	Movebank study
1258895879	CC_0	https://doi.org/10.5281/zenodo.10209520	Dataset DOI
1259686571	CC_0	https://doi.org/10.5281/zenodo.5075868	Dataset DOI
1260886163	CC_0	https://doi.org/10.5441/001/1.k6b630mv	Dataset DOI (Movebank)
1263827241	CC_0	https://doi.org/10.5441/001/1.4bt7365c	Dataset DOI (Movebank)
1266784970	CC_BY_NC	Movebank study 'Corvus corone [ID_PROG 883]', accessed March 2024	Movebank study
1278021460	CC_0	https://doi.org/10.5281/zenodo.5735405	Dataset DOI
1283461962	CC_0	https://doi.org/10.5441/001/1.s6r7r28b	Dataset DOI (Movebank)
1284391628	CC_0	https://doi.org/10.5441/001/1.761jk64n	Dataset DOI (Movebank)
1286005281	CC_0	Movebank study 'boar_study_austria', accessed March 2024	Movebank study
1300703741	CC_BY_NC	https://doi.org/10.5441/001/1.g2n3ps20	Dataset DOI (Movebank)
1300780234	CC_BY_NC	https://doi.org/10.5441/001/1.s07tk38d	Dataset DOI (Movebank)
1322558986	CC_BY	https://doi.org/10.5441/001/1.sg2s0f7q	Dataset DOI (Movebank)
1326534946	CC_BY	Movebank study 'Black-legged Kittiwake Rissa tridactyla Middleton Island', accessed March 2024	Movebank study
1338487915	CC_0	https://doi.org/10.5441/001/1.477cd5fs	Dataset DOI (Movebank)
1344681768	CC_0	Movebank study 'White-bellied Sea-Eagle (Haliaeetus leucogaster) movements post-rehabilitation and release', accessed March 2024	Movebank study
1351344771	CC_0	https://doi.org/10.1016/j.polar.2020.100552	Paper DOI or PURL
1371322147	CC_0	https://doi.org/10.5441/001/1.8qf0ct89	Dataset DOI (Movebank)
1371484814	CC_0	https://doi.org/10.5441/001/1.c2c52046	Dataset DOI (Movebank)
1371529289	CC_0	https://doi.org/10.5441/001/1.51h30m06	Dataset DOI (Movebank)
1371882702	CC_BY_NC	https://doi.org/10.5441/001/1.034jj41h	Dataset DOI (Movebank)
1375204238	CC_BY_NC	https://doi.org/10.1371/journal.pone.0244298	Paper DOI or PURL
1376966969	CC_BY	https://doi.org/10.1071/MU13112	Paper DOI or PURL
1381110575	CC_BY	Movebank study 'Kivi Kuaka [ID_PROG 1099] ', accessed March 2024	Movebank study
1381387450	CC_BY	https://doi.org/10.1002/ece3.3322	Paper DOI or PURL
1393954358	CC_BY_NC	Movebank study 'Cathartes aura MPIAB Cuba', accessed March 2024	Movebank study
1395952585	CC_0	https://doi.org/10.5441/001/1.715k46g2	Dataset DOI (Movebank)
1401935050	CC_0	https://doi.org/10.5441/001/1.nr8qv005	Dataset DOI (Movebank)
1402467516	CC_0	https://doi.org/10.5441/001/1.23n2m412	Dataset DOI (Movebank)
1404033416	CC_0	Movebank study 'NC Breeding ABDU', accessed March 2024	Movebank study
1406291704	CC_BY	Movebank study 'Jaguar Rescue', accessed March 2024	Movebank study
1406461989	NA	Movebank study 'Baltic Seabird Stora Karls√∂ (Uria aalge & Alca torda)', accessed March 2024	Movebank study
1410035327	CC_0	https://doi.org/10.5441/001/1.rj21g1p1	Dataset DOI (Movebank)
1415844328	CC_BY	https://doi.org/10.5441/001/1.22kk5126	Dataset DOI (Movebank)
1416160002	CC_BY_NC	Movebank study 'Annual Movements of Bicknell‚Äôs Thrush (Catharus bicknelli) from Light-level Geolocation', accessed March 2024	Movebank study
1418292565	CC_0	https://doi.org/10.5066/P9ELFTSV	Dataset DOI
1419917362	CC_BY	https://doi.org/10.1675/063.038.0106	Paper DOI or PURL
1420256397	CC_0	https://doi.org/10.5066/F7FQ9TP6	Dataset DOI
1421896275	CC_0	https://doi.org/10.5441/001/1.d73t7vt8	Dataset DOI (Movebank)
1426277950	CC_BY	https://doi.org/10.5441/001/1.82b5h1rk	Dataset DOI (Movebank)
1429664821	CC_BY_NC	https://doi.org/10.1016/j.biocon.2016.02.034	Paper DOI or PURL
1433022345	CC_BY_NC	Movebank study 'Eastern whip-poor-will connectivity', accessed March 2024	Movebank study
1436452445	CC_0	https://doi.org/10.1002/jwmg.403	Paper DOI or PURL
1437646021	CC_BY	https://doi.org/10.1002/jwmg.1006	Paper DOI or PURL
1445058753	CC_0	Movebank study 'Larus heuglini', accessed March 2024	Movebank study
1448377103	CC_0	https://doi.org/10.5441/001/1.r0h6725k	Dataset DOI (Movebank)
1448409403	CC_BY_NC	Movebank study 'Lapwing NFW Vanellus Vanellus', accessed March 2024	Movebank study
1450495172	CC_0	https://doi.org/10.1676/11-146.1	Paper DOI or PURL
1480583194	CC_BY	https://doi.org/10.5441/001/1.352qf1cv	Dataset DOI (Movebank)
1497315344	CC_BY	https://www.researchgate.net/publication/282242274_Loop_migration_by_a_Western_Yellow-billed_Cuckoo_wintering_in_the_Gran_Chaco	Paper DOI or PURL
1498695900	CC_BY	Movebank study 'ICARUS Russia Cuckoo Yenisey', accessed March 2024	Movebank study
1531481854	CC_0	Movebank study 'ICARUS Ascension Island Government', accessed March 2024	Movebank study
1539583795	CC_0	Movebank study 'ICARUS Cuckoo Holland', accessed March 2024	Movebank study
1541820092	CC_0	Movebank study 'ICARUS Turkey Cagan', accessed March 2024	Movebank study
1542147820	CC_0	Movebank study 'ICARUS Bhutan Sherub', accessed March 2024	Movebank study
1542155599	CC_0	Movebank study 'ICARUS Mongolia cuckoos Nymba', accessed March 2024	Movebank study
1542161732	CC_0	Movebank study 'ICARUS Cameroon Tom Smith', accessed March 2024	Movebank study
1542192442	CC_BY_NC	Movebank study 'ICARUS Turtle doves', accessed March 2024	Movebank study
1542206798	CC_BY_NC	Movebank study 'ICARUS Cuckoo Fred Jiguet [ID_PROG 1189]', accessed March 2024	Movebank study
1543123177	CC_0	Movebank study 'ICARUS Seychelles Sooty terns', accessed March 2024	Movebank study
1544910859	CC_BY	https://doi.org/10.1016/j.gecco.2021.e01522	Paper DOI or PURL
1552174975	CC_0	Movebank study 'ICARUS Eurasian Jay', accessed March 2024	Movebank study
1554008783	CC_0	https://doi.org/10.3354/meps12144	Paper DOI or PURL
1562253659	CC_0	Movebank study 'LifeTrack White Stork Sarralbe [ID_PROG 1093]', accessed March 2024	Movebank study
1563857083	CC_BY_NC	https://doi.org/10.1080/13658816.2013.850170	Paper DOI or PURL
1566232520	CC_0	https://doi.org/10.5441/001/1.vr6d4p42	Dataset DOI (Movebank)
1575973021	CC_BY_NC	https://doi.org/10.5441/001/1.hg1v55ct	Dataset DOI (Movebank)
1605024900	CC_0	Movebank study 'Forest Park Living Lab', accessed March 2024	Movebank study
1605797471	CC_0	https://doi.org/10.5281/zenodo.5653310	Dataset DOI
1605798640	CC_0	https://doi.org/10.5281/zenodo.5653441	Dataset DOI
1605799506	CC_0	https://doi.org/10.5281/zenodo.5653477	Dataset DOI
1605802367	CC_0	https://doi.org/10.1111/ibi.13035	Paper DOI or PURL
1605803389	CC_0	https://doi.org/10.5281/zenodo.5647596	Dataset DOI
1609400843	CC_0	https://doi.org/10.5281/zenodo.6599272	Dataset DOI
1623175929	CC_0	Movebank study 'MPIAB Wiesner Chamois Conservation ', accessed March 2024	Movebank study
1623435186	CC_0	https://doi.org/10.3354/esr01108	Paper DOI or PURL
1666470874	CC_0	Movebank study 'Pfoetchenalarm VOX 2021', accessed March 2024	Movebank study
1668665047	CC_BY_NC	Leipert U, Wong JB, Hahn S. 2021. Autumn migration and wintering area of a whinchat (Saxicola rubetra) from Western Lusatia (East Germany). Ber Vogelwarte Hiddensee. 24:7-11.	Article or report with no DOI
1671751878	CC_BY_NC	Movebank study 'Tchad Redneck Ostrich', accessed March 2024	Movebank study
1685854071	CC_0	https://doi.org/10.5066/P9JH3EXV	Dataset DOI
1701931040	CC_0	Movebank study 'Honey Buzzard Care Centre Release S Germany', accessed March 2024	Movebank study
1707353581	CC_0	Movebank study 'White-lipped peccary_Reyna-Hurtado_Calakmul', accessed March 2024	Movebank study
1718959411	CC_0	https://doi.org/10.1016/j.anbehav.2014.01.020	Paper DOI or PURL
1720094461	CC_BY	Movebank study 'Richard's Pipit (Anthus richardi)', accessed March 2024	Movebank study
1720694224	CC_0	Movebank study 'USU: Coyote and Puma (Fishlake NF, UT)', accessed March 2024	Movebank study
1724475305	CC_0	Movebank study 'Yellow-legged Gulls', accessed March 2024	Movebank study
1725991696	CC_0	Movebank study 'BTO - Bangor 2021 - Black Guillemot', accessed March 2024	Movebank study
1727177831	CC_0	Movebank study 'BTO - Copeland 2021 - Black Guillemot', accessed March 2024	Movebank study
1728787796	CC_BY	https://doi.org/10.5441/001/1.296	Dataset DOI (Movebank)
1744814602	CC_BY	https://doi.org/10.5441/001/1.t23vm852	Dataset DOI (Movebank)
1748399252	CC_0	Movebank study 'ICARUS Pacific Coast Peregrine', accessed March 2024	Movebank study
1762674843	CC_BY	https://doi.org/10.5441/001/1.kt323qm0	Dataset DOI (Movebank)
1767692280	CC_BY	https://doi.org/10.5441/001/1.tj948m64	Dataset DOI (Movebank)
1810804830	CC_BY	https://doi.org/10.5441/001/1.p1m75qn1	Dataset DOI (Movebank)
1830874036	CC_BY	https://doi.org/10.1007/s10336-018-1597-1	Paper DOI or PURL
1832666571	CC_BY_NC	https://doi.org/10.1016/j.isci.2023.107050	Paper DOI or PURL
1840125335	CC_BY_NC	https://doi.org/10.5441/001/1.8c9b82qk	Dataset DOI (Movebank)
1841091905	CC_0	https://doi.org/10.5281/zenodo.5779130	Dataset DOI
1852945982	CC_0	https://doi.org/10.5441/001/1.mn019k4d	Dataset DOI (Movebank)
1879445455	CC_BY	Movebank study 'Poultry network Thailand 2022', accessed March 2024	Movebank study
1894170572	CC_0	Movebank study 'Pet cat Germany MPIAB 2022', accessed March 2024	Movebank study
1895314026	CC_BY	https://doi.org/10.5441/001/1.k6s7916g	Dataset DOI (Movebank)
1895716931	CC_0	http://hdl.handle.net/1828/11698	Paper DOI or PURL
1897273090	CC_0	http://hdl.handle.net/1828/11698	Paper DOI or PURL
1904388965	CC_BY	https://doi.org/10.5441/001/1.fk899541	Dataset DOI (Movebank)
1907973121	CC_BY_NC	https://doi.org/10.5441/001/1.03ck4s52	Dataset DOI (Movebank)
1909487338	CC_0	Movebank study 'Poultry network China 2022', accessed March 2024	Movebank study
1910442974	CC_0	Movebank study 'Purple martin Progne subis movement ecology in southern Quebec', accessed March 2024	Movebank study
1931904768	CC_0	Movebank study 'Thailand ducks 2022', accessed March 2024	Movebank study
1941203363	CC_0	Movebank study 'South Africa vultures VfA MPIAB', accessed March 2024	Movebank study
1953194738	CC_0	https://doi.org/10.1650/CONDOR-12-185-R2.1	Paper DOI or PURL
1958514115	CC_BY_NC	Movebank study 'The Danish Golden Eagle Project', accessed March 2024	Movebank study
1963631608	CC_0	Movebank study 'Shelduck Italy ISPRA MPIAB', accessed March 2024	Movebank study
1978212368	CC_BY	https://doi.org/10.5441/001/1.558kn337	Dataset DOI (Movebank)
1978859802	CC_BY	https://doi.org/10.5441/001/1.384g5hc7	Dataset DOI (Movebank)
1990733838	CC_0	https://doi.org/10.5066/P95B6K20	Dataset DOI
1996135412	CC_BY_NC	Movebank study 'Semipalmated Sandpiper movement and habitat use in Northeast Brazil', accessed March 2024	Movebank study
1996478990	CC_0	https://doi.org/10.5066/P9ECETBG	Dataset DOI
2007011428	CC_BY	https://doi.org/10.1111/ecog.05581	Paper DOI or PURL
2066005750	CC_BY_NC	https://doi.org/10.5441/001/1.vp61g6gd	Dataset DOI (Movebank)
2066073145	CC_BY_NC	https://doi.org/10.5441/001/1.tn4h3kt0	Dataset DOI (Movebank)
2066076253	CC_BY_NC	https://doi.org/10.5441/001/1.b285q8gh	Dataset DOI (Movebank)
2088496890	CC_BY	https://doi.org/10.5441/001/1.kg210889	Dataset DOI (Movebank)
2088516816	CC_BY	https://doi.org/10.5441/001/1.hr82ph6n	Dataset DOI (Movebank)
2105214573	CC_0	Movebank study 'North-East American Canada goose migration 2015-2021', accessed March 2024	Movebank study
2116900796	CC_BY	Movebank study 'A case of home range analysis of Japanese Sparrowhawks during the nestling period ', accessed March 2024	Movebank study
2120324708	CC_0	https://doi.org/10.1080/00063657.2012.728194	Paper DOI or PURL
2129965494	CC_0	Gavashelishvili A, McGrady MJ. 2007. Radio-satellite telemetry of a territorial Bearded Vulture Gypaetus barbatus in the Caucasus. Vulture News. 56:4-13.	Article or report with no DOI
2130389462	CC_0	McGrady MJ, Gavashelishvili A. 2006. Tracking vultures from the Caucasus into Iran. Podoces. 1(1/2):21-26.	Article or report with no DOI
2190520177	CC_0	Movebank study 'Larus michahellis X Larus cachinnans hybrids', accessed March 2024	Movebank study
2217728245	CC_0	Movebank study 'HG_JUVENILE - Juvenile herring gulls (Larus argentatus, Laridae) hatched at the southern North Sea coast (Belgium)', accessed March 2024	Movebank study
2235625496	CC_BY_NC	Movebank study 'Millfarm bobcat (Lynx rufus) study in Ancram, New York', accessed March 2024	Movebank study
2258814165	CC_BY	https://doi.org/10.5441/001/1.fs61hr7v	Dataset DOI (Movebank)
2272852276	CC_BY_NC	Movebank study 'Gulls - Minsk', accessed March 2024	Movebank study
2277774459	CC_BY_NC	Movebank study 'Brown Pelican Leberg Gulf of Mexico 2019', accessed March 2024	Movebank study
2290252202	CC_BY	https://doi.org/10.5441/001/1.g51fs0jv	Dataset DOI (Movebank)
2296102400	CC_BY	https://doi.org/10.5441/001/1.vd7jb526	Dataset DOI (Movebank)
2297102844	CC_BY	https://doi.org/10.5441/001/1.8vt33535	Dataset DOI (Movebank)
2298738353	CC_0	https://doi.org/10.5281/zenodo.10055493	Dataset DOI
2313947453	CC_0	https://doi.org/10.5281/zenodo.10055132	Dataset DOI
2378397732	CC_0	Movebank study 'GFHRadio', accessed March 2024	Movebank study
2391441038	CC_BY	https://doi.org/10.5441/001/1.vr276ns3	Dataset DOI (Movebank)
2398637362	CC_BY_NC	Movebank study '(EBD) Lesser Kestrel (Falco naumanni) Senegal, MERCURIO-SUMHAL', accessed March 2024	Movebank study
2405949088	CC_0	https://doi.org/10.5441/001/1.7nv75953	Dataset DOI (Movebank)
2425475445	CC_0	Movebank study 'Vulture Conservation Bangladesh', accessed March 2024	Movebank study
2434921399	CC_0	Movebank study 'Blackbird Czechia ICARUS TinyFox 2022', accessed March 2024	Movebank study
2478104452	CC_BY_NC	https://doi.org/10.5441/001/1.4q2t4fn8	Dataset DOI (Movebank)
2478177417	CC_BY_NC	https://doi.org/10.5441/001/1.74pf3n2p	Dataset DOI (Movebank)
2526306516	CC_BY_NC	Movebank study 'Satellite tracking of Goosander in Scotland', accessed March 2024	Movebank study
2529657945	CC_BY	Movebank study 'Migratlane [ID_PROG 1275]', accessed March 2024	Movebank study
2607915878	CC_BY_NC	Movebank study 'Churchill red and Arctic fox spatial ecology', accessed March 2024	Movebank study
2611337538	CC_0	Movebank study 'CLSW_Nebraska_2022', accessed March 2024	Movebank study
2630711281	CC_BY_NC	https://doi.org/10.5441/001/1.5km7v2s3	Dataset DOI (Movebank)
2636372210	CC_BY	https://doi.org/10.5441/001/1.gm93267b	Dataset DOI (Movebank)
2711309904	CC_BY_NC	Movebank study 'Yellow-throated Bunting (Emberiza elegans) Amur/Russia', accessed March 2024	Movebank study
2736765655	CC_0	Movebank study 'Elephant Research - Ivory Coast - Collar 1630', accessed March 2024	Movebank study
2742048829	CC_0	Movebank study 'Elephant Research - Ivory Coast - Collar 2970', accessed March 2024	Movebank study
2742086566	CC_0	Movebank study 'Elephant Research - Ivory Coast - Collar 5990', accessed March 2024	Movebank study
2783096023	CC_0	Movebank study 'Red Knot Tracking Project, Mispillion Harbor, DE - Delaware Shorebird Project', accessed March 2024	Movebank study
2804692115	CC_BY	https://doi.org/10.5441/001/1.251	Dataset DOI (Movebank)
2830157729	CC_0	Movebank study 'Chicago BCNH Project', accessed March 2024	Movebank study
2873131778	CC_BY_NC	https://doi.org/10.5441/001/1.287	Dataset DOI (Movebank)
2886960828	CC_BY	Movebank study 'Homing pigeon flight kinematics', accessed March 2024	Movebank study
2915700754	CC_0	Movebank study 'Bubulcus ibis_Vollot_ENVT_65_ID_PROG1035', accessed March 2024	Movebank study
2930370782	CC_BY	https://doi.org/10.5441/001/1.291	Dataset DOI (Movebank)
2944153255	CC_0	https://doi.org/10.5441/001/1.292	Dataset DOI (Movebank)
2961927604	CC_BY_NC	Movebank study '(EBD) Lesser Kestrel (Falco naumanni) Spain, MERCURIO-SUMHAL', accessed March 2024	Movebank study
2970193504	CC_BY_NC	Movebank study '(EBD) Common Kestrel (Falco tinnunculus) Spain, MERCURIO-SUMHAL', accessed March 2024	Movebank study
2976678046	CC_BY	https://doi.org/10.5441/001/1.293	Dataset DOI (Movebank)
3030068329	CC_BY	https://doi.org/10.5441/001/1.294	Dataset DOI (Movebank)
3032262361	CC_BY	Movebank study 'Wandering albatross, Diomedea exulans, Possesion Island', accessed March 2024	Movebank study
3046636757	CC_0	https://doi.org/10.3955/046.084.0107	Paper DOI or PURL
3062609550	NA	Movebank study 'ChicagoGooseProject (CTT)', accessed March 2024	Movebank study
3062819236	CC_0	Movebank study 'Stejneger's Petrel Pterodroma longirostris Geolocator Tracking', accessed March 2024	Movebank study
3073786945	CC_BY	Movebank study 'Nhumirim Carnivores', accessed March 2024	Movebank study
3088763011	CC_BY_NC	Movebank study 'Monitoring grazing patterns in Andalusia (Spain) Natural protected areas', accessed March 2024	Movebank study
3094468724	CC_BY	https://doi.org/10.5441/001/1.298	Dataset DOI (Movebank)
3131029654	CC_BY_NC	https://doi.org/10.5441/001/1.300	Dataset DOI (Movebank)
3168000943	CC_0	Movebank study 'Northern Gannet (Diving Bird Study)', accessed March 2024	Movebank study
3168030668	CC_0	Movebank study 'Red-throated Loon (Diving Bird Study)', accessed March 2024	Movebank study
3186161092	CC_0	Movebank study 'Dendrocygna bicolor movement from Mexico City Manuel Grosselet', accessed March 2024	Movebank study
3218698288	CC_0	Movebank study 'rynchops niger', accessed March 2024	Movebank study
3240092491	CC_0	Movebank study 'Siberian rubythroat tracking from Qinghai, China', accessed March 2024	Movebank study
3309034642	CC_0	Movebank study 'Golden jackals in Ramat Hanadiv and around - Public', accessed March 2024	Movebank study
3367931169	CC_BY	Movebank study 'Movement patterns of seed dispersing spotted nutcrackers (Nucifraga caryocatactes)', accessed March 2024	Movebank study
3389603083	CC_BY	Movebank study 'Bar-tailed Godwit geolocator tracking New Zealand 2008-2014', accessed March 2024	Movebank study
3389607769	CC_BY	Movebank study 'Red Knot geolocator tracking New Zealand 2013', accessed March 2024	Movebank study
3392345835	CC_BY	Movebank study 'Effects of artificial feeding on post-fledging movements of Egyptian vultures', accessed March 2024	Movebank study
3523044095	NA	Movebank study 'Galapagos barn owl project 20170322', accessed March 2024	Movebank study
